# Supplementary material for: Increased Temperature Effects During Fruit Growth and Maturation on the Fruit Quality, Sensory and Antioxidant Properties of Raspberry (Rubus idaeus L.) cv. Heritage
Source: Foods. 2025 Mar 29;14(7):1201. doi: 10.3390/foods14071201 (PMC11988984; doi:10.3390/foods14071201)
Supplement: Supplementary file 1 [file foods-14-01201-s001.zip]

Archive with 1 entries (1 files):
- foods-3545317-supplementary.pdf
